# Supplementary material for: catena-Poly[[[triaqua­copper(II)]-μ-pyridine-2,3-dicarboxyl­ato-κ3 N,O 2:O 3] monohydrate]
Source: Acta Crystallogr Sect E Struct Rep Online. 2008 Sep 6;64(Pt 10):m1229. doi: 10.1107/S1600536808025439 (PMC2959291; doi:10.1107/S1600536808025439)
Supplement: Supplementary file 1 [file e-64-m1229-sup1.cif]

##############################################################################
###                                                                        ###
###        Electronic paper (Acta Crystallographica Section E)             ###
###                                                                        ###
##############################################################################
#                                                                            #
# This CIF contains the data in a paper accepted for publication in Acta     #
# Crystallographica Section E. It conforms to the requirements of Notes      #
# for Authors for Section E, and has been peer reviewed under the auspices   #
# of the IUCr Commission on Journals.                                        #
#                                                                            #
# Full details of the Crystallographic Information File format               #
# are given in the paper "The Crystallographic Information File (CIF):       #
# a New Standard Archive File for Crystallography" by S. R. Hall, F. H.      #
# Allen and I. D. Brown [Acta Cryst. (1991), A47, 655-685].                  #
#                                                                            #
# The current version of the core CIF dictionary is obtainable from          #
# ftp://ftp.iucr.org/pub/cif_core.dic. The current version number is 2.4.    #
#                                                                            #
# Software is freely available for graphical display of the structure(s) in  #
# this CIF.  For information consult the CIF home page http://www.iucr.org/  #
# cif/home.html                                                              #
#                                                                            #
# This file may be used for bona fide research purposes within the           #
# scientific community so long as proper attribution is given to the journal # 
# article from which it was obtained.                                        #
#                                                                            #
##############################################################################
                                             
data_global
_audit_creation_method     'form.cif (version 2.0)'
_journal_data_validation_number     ?
_journal_date_recd_electronic     2008-06-15
_journal_date_accepted     2008-08-07
_journal_name_full     'Acta Crystallographica, Section E'
_journal_year     2008
_journal_volume     64
_journal_issue     10
_journal_page_first     m1229
_journal_page_last     m1229
_journal_paper_category     QM
_journal_coeditor_code     HB2747
_publ_contact_author_name     'Dr. Hao, Lujiang'
_publ_contact_author_address
;
      College of Food and Biologic Engineering,
      Shandong Institute of Light Industry,
      Jinan, 250353,
      P. R.China
;
_publ_contact_author_email     'lujianghao001@yahoo.com.cn'
_publ_contact_author_fax     '0086-531-82962751'
_publ_contact_author_phone     '0086-531-82962751'
_publ_section_title
;\
<i>catena</i>-Poly[[[triaquacopper(II)]-\m-pyridine-2,3-dicarboxylato-\
\k^3^<i>N</i>,<i>O</i>^2^:<i>O</i>^3^] monohydrate]
;
loop_
    _publ_author_name
    _publ_author_address
    'Hao, Lujiang'
;     College of Food and Biological Engineering,
      Shandong Institute of Light Industry,
      Jinan 250353,
      People's Republic of China
;
    'Mu, Chunhua'
;      Maize Research Insitute,
       Shandong Academy of Agricultural Science,
      Jinan 250100,
       People's Republic of China
;
    'Kong, Binbin'
;     College of Food and Biological Engineering,
      Shandong Institute of Light Industry,
      Jinan 250353,
      People's Republic of China
;
data_I
_audit_creation_method     SHELXL-97
_chemical_name_systematic
;
<i>catena</i>-Poly[[[triaquacopper(II)]-\m-pyridine-2,3-dicarboxylato-
\k^3^N,O^2^:O^3^] monohydrate]
;
_chemical_name_common     ?
_chemical_formula_moiety     'C7 H9 Cu N O7, H2 O'
_chemical_formula_sum     'C7 H11 Cu N O8'
_chemical_formula_iupac     '[Cu (C7 H3 N O4) (H2 O)3], H2 O'
_chemical_formula_weight     300.71
_chemical_melting_point     ?
_symmetry_cell_setting     Monoclinic
_symmetry_space_group_name_H-M     'C c'
_symmetry_space_group_name_Hall     'C -2yc'
loop_
    _symmetry_equiv_pos_as_xyz
    'x, y, z'
    'x, -y, z+1/2'
    'x+1/2, y+1/2, z'
    'x+1/2, -y+1/2, z+1/2'
_cell_length_a     8.513(3)
_cell_length_b     17.983(3)
_cell_length_c     7.493(3)
_cell_angle_alpha     90.00
_cell_angle_beta     114.486(10)
_cell_angle_gamma     90.00
_cell_volume     1043.9(6)
_cell_formula_units_Z     4
_cell_measurement_reflns_used     2692
_cell_measurement_theta_min     2.88
_cell_measurement_theta_max     28.13
_cell_measurement_temperature     296(2)
_exptl_crystal_description     block
_exptl_crystal_colour     blue
_exptl_crystal_size_max     0.40
_exptl_crystal_size_mid     0.28
_exptl_crystal_size_min     0.22
_exptl_crystal_density_diffrn     1.913
_exptl_crystal_density_meas     ?
_exptl_crystal_density_method     'not measured'
_exptl_crystal_F_000     612
_exptl_absorpt_coefficient_mu     2.126
_exptl_absorpt_correction_type     'multi-scan'
_exptl_absorpt_process_details     '(SADABS; Bruker, 2004)'
_exptl_absorpt_correction_T_min     0.484
_exptl_absorpt_correction_T_max     0.652
_exptl_special_details
;
;
_diffrn_ambient_temperature     296(2)
_diffrn_radiation_type     MoK\a
_diffrn_radiation_wavelength     0.71073
_diffrn_radiation_source     'fine-focus sealed tube'
_diffrn_radiation_monochromator     graphite
_diffrn_measurement_device_type     'Bruker APEXII CCD'
_diffrn_measurement_method     \w
_diffrn_detector_area_resol_mean     ?
_diffrn_reflns_number     2686
_diffrn_reflns_av_R_equivalents     0.0277
_diffrn_reflns_av_sigmaI/netI     0.0414
_diffrn_reflns_theta_min     2.86
_diffrn_reflns_theta_max     25.99
_diffrn_reflns_theta_full     25.99
_diffrn_measured_fraction_theta_max     0.989
_diffrn_measured_fraction_theta_full     0.989
_diffrn_reflns_limit_h_min     -10
_diffrn_reflns_limit_h_max     10
_diffrn_reflns_limit_k_min     -22
_diffrn_reflns_limit_k_max     22
_diffrn_reflns_limit_l_min     -4
_diffrn_reflns_limit_l_max     9
_diffrn_standards_number     0
_diffrn_standards_interval_count     0
_diffrn_standards_interval_time     0
_diffrn_standards_decay_%     0
_refine_special_details
;
Refinement of <i>F</i>^2^ against ALL reflections. The weighted <i>R</i>-factor
<i>wR</i> and goodness of fit <i>S</i> are based on <i>F</i>^2^, conventional
<i>R</i>-factors <i>R</i> are based on <i>F</i>, with <i>F</i> set to zero for
negative <i>F</i>^2^. The threshold expression of <i>F</i>^2^ >
\s(<i>F</i>^2^) is used only for calculating <i>R</i>-factors(gt) <i>etc</i>.
and is not relevant to the choice of reflections for refinement.
<i>R</i>-factors based on <i>F</i>^2^ are statistically about twice as large
as those based on <i>F</i>, and <i>R</i>- factors based on ALL data will be
even larger.
;
_reflns_number_total     1322
_reflns_number_gt     1310
_reflns_threshold_expression     I>2\s(I)
_refine_ls_structure_factor_coef     Fsqd
_refine_ls_matrix_type     full
_refine_ls_R_factor_all     0.0299
_refine_ls_R_factor_gt     0.0297
_refine_ls_wR_factor_gt     0.0893
_refine_ls_wR_factor_ref     0.0894
_refine_ls_goodness_of_fit_ref     1.000
_refine_ls_restrained_S_all     0.995
_refine_ls_number_reflns     1322
_refine_ls_number_parameters     180
_refine_ls_number_restraints     14
_refine_ls_hydrogen_treatment     mixed
_refine_ls_weighting_scheme     calc
_refine_ls_weighting_details
          'calc w=1/[\s^2^(Fo^2^)+(0.079P)^2^+0.0702P] where P=(Fo^2^+2Fc^2^)/3'
_atom_sites_solution_hydrogens     'difmap and geom'
_atom_sites_solution_primary     direct
_atom_sites_solution_secondary     difmap
_refine_ls_shift/su_max     0.000
_refine_ls_shift/su_mean     0.000
_refine_diff_density_max     0.606
_refine_diff_density_min     -0.600
_refine_ls_extinction_method     'SHELXL97 (Sheldrick, 2008)'
_refine_ls_extinction_coef     0.018(2)
_refine_ls_extinction_expression
                                  'Fc^*^=kFc[1+0.001xFc^2^\l^3^/sin(2\q)]^-1/4^'
_refine_ls_abs_structure_details     'Flack (1983), 290 Friedel pairs'
_refine_ls_abs_structure_Flack     0.05(3)
loop_
    _atom_type_symbol
    _atom_type_description
    _atom_type_scat_dispersion_real
    _atom_type_scat_dispersion_imag
    _atom_type_scat_source
    'C' 'C' 0.0033 0.0016
                         'International Tables Vol C Tables 4.2.6.8 and 6.1.1.4'
    'H' 'H' 0.0000 0.0000
                         'International Tables Vol C Tables 4.2.6.8 and 6.1.1.4'
    'N' 'N' 0.0061 0.0033
                         'International Tables Vol C Tables 4.2.6.8 and 6.1.1.4'
    'O' 'O' 0.0106 0.0060
                         'International Tables Vol C Tables 4.2.6.8 and 6.1.1.4'
    'Cu' 'Cu' 0.3201 1.2651
                         'International Tables Vol C Tables 4.2.6.8 and 6.1.1.4'
_computing_data_collection     'APEX2 (Bruker, 2004)'
_computing_cell_refinement     'SAINT-Plus (Bruker, 2004)'
_computing_data_reduction     'SAINT-Plus (Bruker, 2004'
_computing_structure_solution     'SHELXS97 (Sheldrick, 2008)'
_computing_structure_refinement     'SHELXL97 (Sheldrick, 2008)'
_computing_molecular_graphics     'SHELXTL (Sheldrick, 2008)'
_computing_publication_material     'SHELXTL (Sheldrick, 2008)'
loop_
    _atom_site_type_symbol
    _atom_site_label
    _atom_site_fract_x
    _atom_site_fract_y
    _atom_site_fract_z
    _atom_site_U_iso_or_equiv
    _atom_site_adp_type
    _atom_site_calc_flag
    _atom_site_refinement_flags
    _atom_site_occupancy
    _atom_site_disorder_assembly
    _atom_site_disorder_group
    Cu Cu1 0.00453(5) 0.118674(19) 0.25189(5) 0.0226(2) Uani d . 1 . .
    C C1 -0.1893(6) 0.1125(2) -0.2173(8) 0.0257(10) Uani d . 1 . .
    C C2 0.0162(7) 0.2776(2) 0.2417(8) 0.0261(9) Uani d . 1 . .
    C C3 0.1909(5) 0.2542(2) 0.2398(6) 0.0220(8) Uani d . 1 . .
    C C4 0.3188(5) 0.3044(2) 0.2468(6) 0.0224(8) Uani d . 1 . .
    C C5 0.4612(5) 0.2816(2) 0.2256(6) 0.0222(9) Uani d . 1 . .
    H H5 0.5443 0.3154 0.2266 0.027 Uiso calc R 1 . .
    C C6 0.4781(6) 0.2094(3) 0.2034(7) 0.0325(10) Uani d . 1 . .
    H H6 0.5747 0.1922 0.1878 0.039 Uiso calc R 1 . .
    C C7 0.3554(7) 0.1592(3) 0.2028(8) 0.0350(10) Uani d . 1 . .
    H H7 0.3719 0.1088 0.1890 0.042 Uiso calc R 1 . .
    N N1 0.2118(5) 0.18178(19) 0.2218(6) 0.0262(7) Uani d . 1 . .
    O O1 -0.1400(5) 0.0911(2) -0.0470(5) 0.0356(8) Uani d . 1 . .
    O O2 -0.2392(5) 0.07157(19) -0.3667(5) 0.0363(7) Uani d . 1 . .
    O O3 -0.0834(4) 0.22671(17) 0.2399(6) 0.0323(7) Uani d . 1 . .
    O O4 -0.0130(6) 0.34452(16) 0.2387(9) 0.0401(8) Uani d . 1 . .
    O O5 0.1420(5) 0.12328(17) 0.5699(7) 0.0311(9) Uani d D 1 . .
    O O6 0.1266(5) 0.01799(18) 0.2664(7) 0.0427(9) Uani d D 1 . .
    O O7 -0.2021(4) 0.07356(18) 0.2898(5) 0.0309(7) Uani d D 1 . .
    O O8 0.4601(7) -0.0181(3) 0.4257(10) 0.0777(18) Uani d D 1 . .
    H H1W 0.553(6) -0.004(6) 0.515(11) 0.093 Uiso d D 1 . .
    H H2W 0.377(7) -0.006(6) 0.451(14) 0.093 Uiso d D 1 . .
    H H4W 0.105(10) 0.080(2) 0.551(16) 0.093 Uiso d D 1 . .
    H H5W 0.092(12) -0.008(5) 0.167(10) 0.093 Uiso d D 1 . .
    H H6W 0.229(5) 0.011(5) 0.340(12) 0.093 Uiso d D 1 . .
    H H7W -0.214(15) 0.067(5) 0.393(9) 0.093 Uiso d D 1 . .
    H H8W -0.195(16) 0.034(3) 0.238(13) 0.093 Uiso d D 1 . .
    H H3W 0.248(3) 0.126(4) 0.620(19) 0.093 Uiso d D 1 . .
loop_
    _atom_site_aniso_label
    _atom_site_aniso_U_11
    _atom_site_aniso_U_22
    _atom_site_aniso_U_33
    _atom_site_aniso_U_12
    _atom_site_aniso_U_13
    _atom_site_aniso_U_23
    Cu1 0.0221(3) 0.0153(3) 0.0307(3) -0.0014(2) 0.0111(2) 0.0008(2)
    C1 0.024(2) 0.021(2) 0.033(3) 0.0026(14) 0.013(2) 0.0011(15)
    C2 0.0229(19) 0.0210(17) 0.0315(18) 0.0045(18) 0.0084(15) -0.0004(19)
    C3 0.0223(19) 0.0198(18) 0.0229(18) 0.0031(15) 0.0083(15) 0.0014(14)
    C4 0.0208(18) 0.0218(19) 0.0220(17) 0.0000(14) 0.0064(15) 0.0016(15)
    C5 0.026(2) 0.0141(17) 0.032(2) 0.0009(13) 0.017(2) 0.0013(15)
    C6 0.034(3) 0.027(2) 0.042(3) 0.0042(18) 0.022(2) 0.0008(16)
    C7 0.045(3) 0.0219(18) 0.044(2) 0.0067(19) 0.025(2) 0.0011(18)
    N1 0.0284(18) 0.0215(16) 0.0293(17) 0.0018(14) 0.0125(15) -0.0001(14)
    O1 0.0475(19) 0.0275(18) 0.0292(16) -0.0008(15) 0.0133(15) 0.0000(14)
    O2 0.055(2) 0.0236(14) 0.0343(16) -0.0049(14) 0.0230(16) -0.0069(13)
    O3 0.0226(17) 0.0253(16) 0.0519(19) 0.0004(12) 0.0185(14) 0.0011(14)
    O4 0.0274(17) 0.0214(15) 0.073(2) 0.0041(14) 0.0220(17) -0.0029(19)
    O5 0.0266(16) 0.0281(19) 0.033(2) -0.0011(11) 0.0062(16) -0.0014(12)
    O6 0.0362(17) 0.0247(16) 0.056(2) 0.0078(15) 0.0077(15) -0.0088(16)
    O7 0.0313(16) 0.0262(15) 0.0355(16) -0.0074(13) 0.0142(14) -0.0040(14)
    O8 0.035(2) 0.054(3) 0.108(4) 0.0047(18) -0.006(3) -0.023(3)
_geom_special_details
;
All e.s.d.'s (except the e.s.d. in the dihedral angle between two l.s. planes)
are estimated using the full covariance matrix. The cell e.s.d.'s are taken
into account individually in the estimation of e.s.d.'s in distances, angles
and torsion angles; correlations between e.s.d.'s in cell parameters are only
used when they are defined by crystal symmetry. An approximate (isotropic)
treatment of cell e.s.d.'s is used for estimating e.s.d.'s involving l.s.
planes.
;
loop_
    _geom_bond_atom_site_label_1
    _geom_bond_atom_site_label_2
    _geom_bond_site_symmetry_2
    _geom_bond_distance
    _geom_bond_publ_flag
    Cu1 O7 . 2.061(3) y
    Cu1 O6 . 2.068(3) y
    Cu1 O3 . 2.071(3) y
    Cu1 O1 . 2.119(4) y
    Cu1 O5 . 2.178(5) y
    Cu1 N1 . 2.187(4) y
    C1 O1 . 1.228(7) ?
    C1 O2 . 1.258(6) ?
    C1 C4 4_454 1.525(5) ?
    C2 O4 . 1.227(5) ?
    C2 O3 . 1.244(6) ?
    C2 C3 . 1.552(6) ?
    C3 N1 . 1.328(5) ?
    C3 C4 . 1.399(6) ?
    C4 C5 . 1.349(6) ?
    C4 C1 4 1.525(5) ?
    C5 C6 . 1.325(6) ?
    C5 H5 . 0.9300 ?
    C6 C7 . 1.379(7) ?
    C6 H6 . 0.9300 ?
    C7 N1 . 1.350(6) ?
    C7 H7 . 0.9300 ?
    O5 H4W . 0.82(2) ?
    O5 H3W . 0.82(9) ?
    O6 H5W . 0.82(7) ?
    O6 H6W . 0.83(7) ?
    O7 H7W . 0.83(8) ?
    O7 H8W . 0.83(8) ?
    O8 H1W . 0.84(8) ?
    O8 H2W . 0.83(8) ?
loop_
    _geom_angle_atom_site_label_1
    _geom_angle_atom_site_label_2
    _geom_angle_atom_site_label_3
    _geom_angle_site_symmetry_1
    _geom_angle_site_symmetry_3
    _geom_angle
    _geom_angle_publ_flag
    O7 Cu1 O6 . . 95.00(16) ?
    O7 Cu1 O3 . . 93.52(13) ?
    O6 Cu1 O3 . . 171.34(14) ?
    O7 Cu1 O1 . . 84.19(14) ?
    O6 Cu1 O1 . . 84.83(16) ?
    O3 Cu1 O1 . . 97.60(15) ?
    O7 Cu1 O5 . . 88.09(15) ?
    O6 Cu1 O5 . . 86.87(16) ?
    O3 Cu1 O5 . . 91.87(14) ?
    O1 Cu1 O5 . . 168.12(14) ?
    O7 Cu1 N1 . . 171.80(13) ?
    O6 Cu1 N1 . . 92.89(17) ?
    O3 Cu1 N1 . . 78.54(13) ?
    O1 Cu1 N1 . . 98.75(15) ?
    O5 Cu1 N1 . . 90.13(15) ?
    O1 C1 O2 . . 125.8(4) ?
    O1 C1 C4 . 4_454 118.0(4) ?
    O2 C1 C4 . 4_454 116.1(4) ?
    O4 C2 O3 . . 126.1(5) ?
    O4 C2 C3 . . 117.0(5) ?
    O3 C2 C3 . . 116.8(4) ?
    N1 C3 C4 . . 120.1(4) ?
    N1 C3 C2 . . 115.9(4) ?
    C4 C3 C2 . . 123.9(4) ?
    C5 C4 C3 . . 121.5(4) ?
    C5 C4 C1 . 4 115.3(4) ?
    C3 C4 C1 . 4 123.2(4) ?
    C6 C5 C4 . . 117.5(4) ?
    C6 C5 H5 . . 121.2 ?
    C4 C5 H5 . . 121.2 ?
    C5 C6 C7 . . 121.3(5) ?
    C5 C6 H6 . . 119.3 ?
    C7 C6 H6 . . 119.3 ?
    N1 C7 C6 . . 121.4(4) ?
    N1 C7 H7 . . 119.3 ?
    C6 C7 H7 . . 119.3 ?
    C3 N1 C7 . . 118.0(4) ?
    C3 N1 Cu1 . . 110.5(3) ?
    C7 N1 Cu1 . . 131.3(3) ?
    C1 O1 Cu1 . . 145.4(3) ?
    C2 O3 Cu1 . . 117.2(3) ?
    Cu1 O5 H4W . . 77(8) ?
    Cu1 O5 H3W . . 119(10) ?
    H4W O5 H3W . . 114(4) ?
    Cu1 O6 H5W . . 118(7) ?
    Cu1 O6 H6W . . 122(7) ?
    H5W O6 H6W . . 114(9) ?
    Cu1 O7 H7W . . 129(8) ?
    Cu1 O7 H8W . . 92(8) ?
    H7W O7 H8W . . 112(9) ?
    H1W O8 H2W . . 111(4) ?
loop_
    _geom_hbond_atom_site_label_D
    _geom_hbond_atom_site_label_H
    _geom_hbond_atom_site_label_A
    _geom_hbond_site_symmetry_A
    _geom_hbond_distance_DH
    _geom_hbond_distance_HA
    _geom_hbond_distance_DA
    _geom_hbond_angle_DHA
    O5 H3W O4 4 0.82(9) 1.93(8) 2.735(6) 167(8)
    O5 H4W O6 2 0.82(2) 2.35(8) 2.966(5) 132(10)
    O6 H5W O5 2_554 0.82(7) 2.29(7) 2.966(5) 140(9)
    O7 H7W O2 1_556 0.83(8) 1.90(9) 2.720(5) 169(8)
    O7 H8W O2 2 0.83(8) 2.03(4) 2.825(5) 162(11)
