# Supplementary material for: catena-Poly[[[triaqua­copper(II)]-μ-pyridine-2,3-dicarboxyl­ato-κ3 N,O 2:O 3] monohydrate]
Source: Acta Crystallogr Sect E Struct Rep Online. 2008 Sep 6;64(Pt 10):m1229. doi: 10.1107/S1600536808025439 (PMC2959291; doi:10.1107/S1600536808025439)
Supplement: Supplementary file 2 [file e-64-m1229-Isup2.hkl]

# 
# h,k,l, Fc-squared, Fo-squared, sigma(Fo-squared) and status flag 
# 
data_I
_shelx_title ' z in Cc' 
_shelx_refln_list_code          4 
_shelx_F_calc_maximum      275.45 
_exptl_crystal_F_000       612.00 
_reflns_d_resolution_high  0.8108 
 
loop_ 
 _symmetry_equiv_pos_as_xyz 
 'x, y, z' 
 'x, -y, z+1/2' 
 'x+1/2, y+1/2, z' 
 'x+1/2, -y+1/2, z+1/2' 
 
_cell_length_a     8.5131 
_cell_length_b    17.9826 
_cell_length_c     7.4926 
_cell_angle_alpha  90.000 
_cell_angle_beta  114.486 
_cell_angle_gamma  90.000 
 
_shelx_F_squared_multiplier     1.000 
 
loop_ 
 _refln_index_h 
 _refln_index_k 
 _refln_index_l 
 _refln_F_squared_calc 
 _refln_F_squared_meas 
 _refln_F_squared_sigma 
 _refln_observed_status 
  10   4  -4      629.33      664.50     43.93 o 
   9   5  -4     1550.99     1659.43     93.10 o 
   8   4  -3       55.91       44.03      8.30 o 
  10   4  -3        0.97       -1.45      7.65 o 
  -3   5  -3     3698.83     3967.22    221.30 o 
   3   5  -3     4133.08     4750.48    260.42 o 
   5   5  -3     2845.62     2973.87    163.00 o 
   7   5  -3     1784.19     1774.16    108.81 o 
   9   5  -3      282.71      289.06     21.69 o 
  -4   6  -3     1938.07     1781.71    110.45 o 
   4   6  -3     2148.77     2230.90    118.08 o 
   6   6  -3     5766.03     6017.48    338.57 o 
   8   6  -3     1175.89     1283.88     76.71 o 
  10   6  -3      205.62      201.52     17.33 o 
  -5   7  -3      784.63      760.11     47.01 o 
   3   7  -3     1470.04     1391.56     86.43 o 
   5   7  -3     2129.20     2120.47    124.87 o 
   7   7  -3     2246.52     2358.45    130.58 o 
   9   7  -3      221.65      210.81     16.97 o 
  -6   8  -3       25.67       27.06      7.53 o 
   4   8  -3      917.94      929.36     51.91 o 
   6   8  -3      240.55      270.78     18.23 o 
   8   8  -3      245.92      242.78     17.62 o 
   3   9  -3      360.92      341.09     19.66 o 
   5   9  -3      916.16     1044.11     58.79 o 
   7   9  -3      728.75      735.46     46.03 o 
  -6  10  -3      331.13      314.10     23.23 o 
  -4   2  -2      842.88      924.08     55.48 o 
  -2   2  -2     3361.51     1901.24    108.84 o 
  10   2  -2        9.81       21.34      9.34 o 
  -5   3  -2     1383.94     1417.16     85.15 o 
  -3   3  -2     1283.14      849.33     50.47 o 
  -6   4  -2      944.60     1015.80     61.26 o 
  -4   4  -2     5059.27     4144.31    272.89 o 
   2   4  -2     4425.21     4032.42    247.66 o 
   4   4  -2    16016.08    16287.83    889.90 o 
   6   4  -2     4601.12     4720.99    266.78 o 
   8   4  -2     1157.69     1224.57     69.26 o 
  10   4  -2      572.12      568.66     41.01 o 
  -7   5  -2      855.98      832.42     53.89 o 
  -5   5  -2     2284.63     2121.25    131.55 o 
   3   5  -2     7681.46     7982.64    424.93 o 
   5   5  -2     8789.08     8833.27    496.84 o 
   7   5  -2     1471.53     1626.23     85.81 o 
   9   5  -2      876.81      912.27     54.13 o 
  -8   6  -2       94.55       95.88     13.50 o 
  -6   6  -2       12.77       15.91      6.40 o 
   2   6  -2       20.29       26.83      3.46 o 
   4   6  -2     2806.99     2939.28    167.16 o 
   6   6  -2      387.73      353.19     25.55 o 
   8   6  -2      595.13      616.40     36.99 o 
  -7   7  -2      307.82      299.32     23.39 o 
  -5   7  -2      262.72      170.54     14.52 o 
   3   7  -2     3580.61     3425.75    185.43 o 
   5   7  -2      726.64      728.83     39.29 o 
   7   7  -2     1712.22     1709.24    101.74 o 
   9   7  -2      191.23      175.96     16.08 o 
  -6   8  -2      853.88      423.52     29.68 o 
   2   8  -2     5894.50     6347.49    334.46 o 
   4   8  -2     2707.48     2933.98    114.68 o 
   6   8  -2     2396.95     2494.08    139.39 o 
   8   8  -2      842.46      822.34     50.78 o 
  -7   9  -2      416.50      407.69     28.72 o 
  -5   9  -2      498.70      231.69     18.13 o 
  -3   9  -2     2572.52     2230.40    132.94 o 
   1   9  -2     6494.39     6430.21    389.57 o 
   3   9  -2     6255.17     7168.53    424.74 o 
   5   9  -2     1658.03     1990.05     77.37 o 
   7   9  -2     1285.97     1270.31     80.00 o 
   9   9  -2      324.69      320.26     24.88 o 
  -6  10  -2      122.19      143.20     14.10 o 
   0  10  -2      553.58      529.21     37.20 o 
   4  10  -2     1329.37     1459.24     52.77 o 
   6  10  -2      267.84      284.10     21.90 o 
   8  10  -2       37.45       36.17      8.30 o 
  -7  11  -2       43.33       38.42     10.71 o 
  -5  11  -2       39.77       40.32      8.70 o 
   1  11  -2      799.47      916.75     57.70 o 
   3  11  -2     1541.08     1624.25     64.66 o 
   5  11  -2      152.27      160.16      9.61 o 
   7  11  -2      162.01      150.00     13.46 o 
  -6  12  -2      404.26      376.49     27.71 o 
   0  12  -2     2426.32     2397.23    136.34 o 
   2  12  -2     4467.02     4771.83    177.69 o 
   4  12  -2     2752.13     2913.67    112.31 o 
   6  12  -2     1977.75     2077.14    119.19 o 
   8  12  -2      549.56      545.36     36.57 o 
  -5  13  -2     2816.49     2768.23    161.73 o 
   1  13  -2     2737.34     3056.24    111.49 o 
   3  13  -2     2878.68     2803.21    111.86 o 
   5  13  -2     4084.33     4156.06    223.11 o 
   7  13  -2     1911.14     2062.58    120.22 o 
   1  15  -2      404.50      384.09     25.75 o 
   3  15  -2       19.36       13.33      5.28 o 
   5  15  -2      576.49      575.14     34.08 o 
   4  16  -2      928.37      913.31     49.43 o 
   1  17  -2     2301.55     2260.77    117.69 o 
   3  17  -2     1743.62     1816.72    102.28 o 
   5  17  -2     1711.28     1856.00     89.55 o 
   2  18  -2     2136.51     2082.40    113.02 o 
   4  18  -2      724.57      717.29     42.18 o 
   3  19  -2       38.73       28.88      7.41 o 
   5  19  -2       74.96       96.11     11.20 o 
   2  20  -2      483.16      460.68     30.63 o 
   4  20  -2      542.44      552.41     34.23 o 
   3  21  -2      497.48      511.18     31.80 o 
  -5   1  -1     3647.45     3886.50    220.01 o 
  -3   1  -1     3572.18     3496.57    189.27 o 
  -1   1  -1    11241.15     4399.91    248.24 o 
   9   1  -1     1264.33     1364.21     81.48 o 
  -6   2  -1     2340.06     2553.33    152.97 o 
  -4   2  -1     3319.65     3391.70    190.59 o 
  -2   2  -1     1033.93      849.19     47.56 o 
   8   2  -1     1844.40     1961.59    114.67 o 
  -7   3  -1     1258.65     1303.17     73.86 o 
  -5   3  -1     5047.71     5428.38    301.00 o 
  -3   3  -1     3838.78     4305.25    241.01 o 
   1   3  -1     7855.99     8516.30    493.33 o 
   3   3  -1    15985.75    17409.04    633.95 o 
   7   3  -1     1865.61     1944.23    120.41 o 
   9   3  -1      640.21      705.05     46.12 o 
  -8   4  -1       25.84       27.10      8.42 o 
  -6   4  -1     1097.49     1159.57     67.77 o 
  -4   4  -1     1445.71     1231.71     79.60 o 
  -2   4  -1      583.79      501.33     35.34 o 
   2   4  -1     4287.50     4555.37    261.54 o 
   4   4  -1      937.33      958.40     51.46 o 
   6   4  -1      849.22      902.98     55.58 o 
   8   4  -1       72.81       89.19     11.56 o 
  -7   5  -1      411.24      461.71     31.03 o 
  -5   5  -1      943.09      983.18     53.34 o 
  -3   5  -1     8190.26     8897.18    480.53 o 
   1   5  -1     2677.54     3235.11    113.66 o 
   3   5  -1    10197.14    11984.59    505.32 o 
   5   5  -1     2841.35     2909.97    168.51 o 
   7   5  -1     1060.47     1038.10     63.94 o 
   9   5  -1      555.64      590.56     41.54 o 
  -8   6  -1      585.97      627.90     41.14 o 
  -6   6  -1     2817.41     2795.92    162.88 o 
  -2   6  -1     4755.74     4561.90    270.78 o 
   0   6  -1     2837.52     3296.55    168.22 o 
   2   6  -1    14196.39    16185.46    601.20 o 
   4   6  -1     5185.49     5287.19    295.49 o 
   6   6  -1     2124.38     2160.06    119.96 o 
   8   6  -1     1000.44     1028.87     64.05 o 
  -7   7  -1      739.53      764.04     52.53 o 
  -5   7  -1     2298.20     2305.32    136.57 o 
   1   7  -1     9298.37     9494.16    400.13 o 
   3   7  -1     7817.57     8031.55    441.11 o 
   5   7  -1     1766.92     1696.34     64.14 o 
   7   7  -1     1607.06     1564.10     89.24 o 
   9   7  -1      540.00      534.11     36.85 o 
  -8   8  -1       55.43       50.79     11.00 o 
  -6   8  -1      165.47      169.03     14.47 o 
  -4   8  -1     1400.68     1382.84     80.89 o 
   0   8  -1       70.87       63.81      4.41 o 
   2   8  -1     4696.47     4270.30    167.85 o 
   4   8  -1     1683.67     1554.48     95.24 o 
   6   8  -1       12.70       15.18      5.11 o 
   8   8  -1      188.54      158.07     14.35 o 
  -7   9  -1      512.01      442.90     33.74 o 
  -5   9  -1      682.62      712.59     40.54 o 
  -3   9  -1     2307.70     2190.65    127.85 o 
  -1   9  -1     3774.95     3833.13    183.38 o 
   1   9  -1     6728.53     7144.73    268.00 o 
   3   9  -1      637.95      634.97     24.68 o 
   5   9  -1      763.81      789.00     50.33 o 
   7   9  -1      477.05      470.56     32.73 o 
   9   9  -1       63.49       83.94     12.12 o 
  -6  10  -1      319.33      320.27     25.93 o 
  -4  10  -1     1777.64     1443.92     85.76 o 
  -2  10  -1     3383.20     2587.58    170.69 o 
   0  10  -1     3138.94     2699.99    102.64 o 
   2  10  -1     8730.03     8654.17    326.89 o 
   4  10  -1     1837.97     1945.75     71.83 o 
   6  10  -1      904.84     1047.44     66.44 o 
   8  10  -1     1385.14     1483.06     91.60 o 
  -7  11  -1     1598.45     1077.95     67.59 o 
  -5  11  -1      429.40      408.74     29.10 o 
  -1  11  -1     1150.58     1074.13     47.83 o 
   1  11  -1     4410.89     4281.27    211.83 o 
   3  11  -1     2273.01     2204.96     86.38 o 
   7  11  -1     1370.87     1396.00     79.96 o 
  -6  12  -1      242.51      240.07     20.40 o 
  -4  12  -1     1595.17     1426.93     86.38 o 
   0  12  -1     2047.71     2271.17    112.79 o 
   2  12  -1     4059.73     4133.92    150.73 o 
   4  12  -1     1800.81     1935.90     75.77 o 
   6  12  -1      621.46      630.97     39.06 o 
   8  12  -1      866.17      879.50     57.80 o 
  -7  13  -1      137.72       87.11     13.18 o 
  -5  13  -1      319.02      353.38     27.55 o 
  -3  13  -1      287.79      279.47     20.25 o 
  -1  13  -1      312.50      275.36     12.47 o 
   1  13  -1      664.34      711.89     31.27 o 
   3  13  -1      752.52      697.48     27.19 o 
   5  13  -1      445.98      455.04     20.97 o 
   7  13  -1      153.94      160.66     14.95 o 
  -6  14  -1     1056.93     1094.63     70.15 o 
  -4  14  -1     4050.24     3831.60    214.75 o 
  -2  14  -1     4384.08     4679.13    261.37 o 
   0  14  -1     1682.01     1677.97     94.77 o 
   2  14  -1     3632.17     3630.75    148.93 o 
   4  14  -1     4101.17     4051.13    156.53 o 
   6  14  -1     1180.54     1123.06     70.89 o 
  -5  15  -1      959.31      900.81     57.55 o 
  -1  15  -1     1026.02     1093.43     45.64 o 
   1  15  -1     1934.02     2037.01     75.51 o 
   3  15  -1     2045.63     2026.53     80.46 o 
   5  15  -1     2080.08     2171.72     82.06 o 
   7  15  -1      667.98      759.96     48.74 o 
  -6  16  -1      252.55      202.85     22.45 o 
  -4  16  -1      713.71      571.11     43.23 o 
  -2  16  -1      759.62      708.67     47.66 o 
   0  16  -1      563.83      615.72     26.01 o 
   2  16  -1      962.88     1053.59     46.27 o 
   4  16  -1      347.78      361.15     17.40 o 
   6  16  -1      265.52      289.47     20.76 o 
  -1  17  -1      304.28      284.13     20.00 o 
   1  17  -1        8.29        7.03      3.95 o 
   3  17  -1       40.35       40.15      5.52 o 
   5  17  -1       12.42       16.27      4.89 o 
  -4  18  -1      438.70      372.59     30.50 o 
  -2  18  -1      941.94      873.97     55.61 o 
   0  18  -1     1679.67     1756.67     74.65 o 
   2  18  -1     1180.67     1150.89     60.22 o 
   4  18  -1      926.62      945.51     51.11 o 
  -1  19  -1     2153.47     2437.08    118.25 o 
   1  19  -1     1701.80     1835.23     99.35 o 
   3  19  -1     1251.16     1239.16     66.45 o 
   5  19  -1      590.69      569.55     31.45 o 
   0  20  -1      474.60      498.93     31.40 o 
   2  20  -1      507.02      525.95     30.51 o 
   4  20  -1      229.59      203.47     15.12 o 
  -1  21  -1      150.81      168.07     15.88 o 
   1  21  -1       83.74       68.52      9.67 o 
   3  21  -1       30.57       30.85      7.89 o 
   0  22  -1      423.15      529.01     32.51 o 
  -6   0   0     7136.82     7752.18    438.76 o 
  -4   0   0     8111.32     9681.41    326.09 o 
  -2   0   0    12156.62    14389.67    671.97 o 
  -7   1   0      754.73      759.40     47.55 o 
  -5   1   0     2321.22     2446.09     99.36 o 
  -3   1   0     5407.30     5788.14    138.10 o 
  -1   1   0    10769.47    11711.93    651.69 o 
   1   1   0    10448.77    11351.30    648.95 o 
   9   1   0      849.75      947.28     42.54 o 
  -8   2   0      134.42      145.26     14.71 o 
  -6   2   0      492.35      451.27     29.36 o 
  -4   2   0     1402.13     1492.88     52.66 o 
  -2   2   0     1814.59     2020.98     67.87 o 
   2   2   0     1845.11     1952.82     74.52 o 
   4   2   0     1448.88     1521.71     57.04 o 
   6   2   0      470.20      429.60     28.87 o 
   8   2   0      135.22      155.34     15.07 o 
  -9   3   0      106.21      117.80     14.71 o 
  -7   3   0       44.36       42.62      8.62 o 
  -5   3   0     1698.27     1856.69    104.92 o 
  -3   3   0     2092.36     2277.92    104.67 o 
  -1   3   0     3636.00     4188.32    128.96 o 
   1   3   0     3674.35     4220.61    156.55 o 
   3   3   0     1751.56     1861.97     77.36 o 
   5   3   0     1653.54     1758.40    104.32 o 
   7   3   0       41.20       36.73      7.77 o 
   9   3   0      149.01      178.02     16.52 o 
  -8   4   0     1621.90     1643.59    100.94 o 
  -6   4   0     4121.21     4088.39    240.40 o 
  -4   4   0     5595.78     5420.56    345.59 o 
  -2   4   0     1343.14     1288.03     33.66 o 
   0   4   0     6266.18     6813.44    252.39 o 
   2   4   0     1132.80     1017.91     44.45 o 
   4   4   0     6237.84     6486.73    223.63 o 
   6   4   0     4134.01     4336.19    240.17 o 
   8   4   0     1623.25     1735.25    100.70 o 
  -9   5   0      504.77      516.58     35.59 o 
  -7   5   0     2200.38     2234.05    132.09 o 
  -5   5   0     5030.55     5013.80    298.02 o 
  -3   5   0     5753.07     5984.22    209.20 o 
  -1   5   0    19029.47    18384.07    592.14 o 
   1   5   0    18138.03    17499.77    660.81 o 
   3   5   0     6042.43     6436.13    231.55 o 
   5   5   0     4952.90     5019.83    286.94 o 
   7   5   0     2180.86     2287.86    131.59 o 
   9   5   0      481.62      482.35     34.70 o 
  -8   6   0      290.59      308.91     24.80 o 
  -6   6   0       46.74       50.63      8.42 o 
  -4   6   0      544.71      547.19     21.22 o 
  -2   6   0     1922.12     2128.19     56.54 o 
   0   6   0     1527.42     1701.31     64.35 o 
   2   6   0     1796.55     1809.60     75.20 o 
   4   6   0      595.66      580.91     22.53 o 
   6   6   0       64.57       69.13      8.30 o 
   8   6   0      334.10      338.66     24.28 o 
  -9   7   0      280.75      321.84     26.25 o 
  -7   7   0     1110.27     1050.90     64.99 o 
  -5   7   0      238.25      264.28     19.84 o 
  -3   7   0     2398.43     2430.98     70.10 o 
  -1   7   0    10558.57    11701.86    428.96 o 
   1   7   0    11414.20    12841.74    448.50 o 
   3   7   0     2562.89     2563.70     93.82 o 
   5   7   0      277.33      289.98     14.52 o 
   7   7   0     1134.57     1069.08     64.18 o 
   9   7   0      303.18      332.88     25.60 o 
  -8   8   0     1024.08     1001.97     65.69 o 
  -6   8   0     2375.05     2511.84    141.42 o 
  -4   8   0     1426.08     1465.88     47.76 o 
  -2   8   0    13108.29    13920.90    384.34 o 
   0   8   0     7792.73     8320.47    229.70 o 
   2   8   0    13576.44    14046.31    516.19 o 
   4   8   0     1120.40     1123.77     77.91 o 
   6   8   0     2286.01     2346.93    140.09 o 
   8   8   0     1071.13     1106.48     65.34 o 
  -7   9   0     1623.66     1709.37     96.53 o 
  -5   9   0      679.05      788.55     46.09 o 
  -3   9   0     2067.94     2460.33     65.35 o 
  -1   9   0    10932.97    12523.75    560.23 o 
   1   9   0    10834.56    12351.79    455.69 o 
   3   9   0     1878.04     2072.45     86.78 o 
   5   9   0      623.30      706.70     30.35 o 
   7   9   0     1505.71     1498.43     94.53 o 
  -8  10   0       68.86       74.24     12.25 o 
  -6  10   0      322.00      375.48     24.12 o 
  -4  10   0      339.28      344.78     15.13 o 
  -2  10   0      780.46      811.23     22.69 o 
   0  10   0     3223.10     3252.64    122.78 o 
   2  10   0      722.44      687.50     30.02 o 
   4  10   0      404.12      397.64     16.45 o 
   6  10   0      277.45      265.55     21.90 o 
   8  10   0       57.82       70.13     11.76 o 
  -7  11   0       61.91       69.52     11.76 o 
  -5  11   0      443.79      413.79     27.17 o 
  -3  11   0     1338.58     1519.37     42.17 o 
  -1  11   0      369.98      445.57     26.09 o 
   1  11   0      383.88      447.14     19.47 o 
   3  11   0     1273.76     1351.90     55.91 o 
   5  11   0      359.86      364.00     16.91 o 
   7  11   0       58.40       57.64      9.83 o 
  -8  12   0      486.77      542.38     39.54 o 
  -6  12   0     1446.59     1326.27     79.19 o 
  -4  12   0     1756.26     2014.55    109.39 o 
  -2  12   0     5929.66     6266.22    236.65 o 
   0  12   0     1703.76     1920.88     73.60 o 
   2  12   0     6046.28     6413.60    236.59 o 
   4  12   0     1725.83     1765.12     70.94 o 
   6  12   0     1299.55     1260.28     77.39 o 
   8  12   0      524.80      565.27     38.02 o 
  -7  13   0     1749.44     1666.45    101.51 o 
  -5  13   0     3713.97     2993.77    176.46 o 
  -3  13   0     2163.73     2236.71     86.21 o 
  -1  13   0     5405.43     5463.21    212.86 o 
   1  13   0     5732.73     5956.13    213.43 o 
   3  13   0     2147.52     2242.08     85.70 o 
   5  13   0     3823.00     3071.99    174.87 o 
   7  13   0     1659.62     1666.91     99.44 o 
  -6  14   0      658.82      667.78     46.61 o 
  -4  14   0       62.50       63.08     10.39 o 
  -2  14   0      327.86      300.64     14.60 o 
   0  14   0       81.04       69.33      5.88 o 
   4  14   0       39.94       44.94      7.31 o 
   6  14   0      737.64      721.55     44.97 o 
  -7  15   0       67.93       70.29     13.41 o 
  -5  15   0      394.60      413.80     30.82 o 
  -3  15   0      238.59      220.57     19.60 o 
  -1  15   0      257.64      269.81     12.81 o 
   1  15   0      236.83      215.01     12.08 o 
   3  15   0      279.85      271.60     12.89 o 
   5  15   0      394.86      408.39     21.06 o 
   7  15   0       64.26       62.47     11.88 o 
  -6  16   0      433.41      458.18     35.02 o 
  -4  16   0      818.91      858.24     58.09 o 
  -2  16   0      452.30      436.02     27.21 o 
   0  16   0      872.62      838.36     34.31 o 
   4  16   0      872.77      922.44     37.17 o 
   6  16   0      438.79      456.34     32.40 o 
  -5  17   0     1417.58     1422.46     89.54 o 
  -3  17   0     1816.71     1766.21    232.76 o 
  -1  17   0     3016.91     2801.56    307.56 o 
   1  17   0     3043.52     2903.35    107.45 o 
   3  17   0     1776.76     1758.92     67.91 o 
   5  17   0     1339.11     1447.66     87.08 o 
  -4  18   0      666.43      600.64     43.86 o 
  -2  18   0     1976.15     1845.65    193.06 o 
   0  18   0      983.31      989.10     40.28 o 
   2  18   0     1897.87     1870.90     71.66 o 
   4  18   0      644.14      637.98     27.66 o 
  -3  19   0       16.27       11.51      5.09 o 
  -1  19   0      242.66      245.89     22.19 o 
   1  19   0      242.70      228.87     12.65 o 
   3  19   0       15.92       19.71      5.12 o 
  -2  20   0      509.78      502.38     29.48 o 
   0  20   0     1642.84     1609.20     63.36 o 
   2  20   0      542.24      482.65     22.41 o 
   4  20   0      458.57      424.80     20.77 o 
  -3  21   0      588.34      595.48     28.48 o 
  -1  21   0      990.53      967.63     40.90 o 
   1  21   0     1005.23     1012.44     40.88 o 
   3  21   0      703.22      696.85     37.76 o 
   0  22   0     1247.05     1236.66     66.95 o 
  -9   1   1     1256.81     1305.70     81.15 o 
  -7   1   1      779.35      860.47     22.66 o 
  -5   1   1     1458.43     1458.08     39.95 o 
  -3   1   1    10501.76     9453.72    621.72 o 
   3   1   1     3286.11     3156.67    188.28 o 
   5   1   1     3586.84     3826.69    219.85 o 
   7   1   1     1071.63     1212.27     73.40 o 
   9   1   1      584.84      608.18     29.61 o 
  -8   2   1     1893.82     1934.87    115.06 o 
  -6   2   1     1170.49     1333.79     33.56 o 
  -4   2   1     3240.00     3155.19     95.73 o 
  -2   2   1    17149.01    14884.69    852.36 o 
   0   2   1     6522.14     6176.00    208.08 o 
   2   2   1      825.52      769.34     47.16 o 
   4   2   1     3322.17     3290.56    190.09 o 
   6   2   1     2451.42     2747.17    153.19 o 
   8   2   1      498.98      519.46     25.38 o 
  -9   3   1      683.41      714.11     46.77 o 
  -7   3   1     2094.42     2123.42     82.54 o 
  -5   3   1     1431.41     1557.21     52.38 o 
  -3   3   1    15781.89    16790.43    445.00 o 
  -1   3   1     8119.59     8962.15    264.03 o 
   1   3   1     3193.09     3898.95    219.99 o 
   3   3   1     3961.38     4209.89    240.97 o 
   5   3   1     4990.10     5160.45    300.23 o 
   7   3   1     1054.57     1122.40     72.98 o 
  -8   4   1       66.85       80.97     11.44 o 
  -6   4   1      891.98      931.29     31.35 o 
  -4   4   1      905.80      908.53     25.57 o 
  -2   4   1     4206.55     4342.14    101.93 o 
   0   4   1      463.50      455.57     34.19 o 
   2   4   1      536.42      649.02     23.38 o 
   4   4   1     1526.39     1433.81     52.10 o 
   6   4   1     1046.82     1075.82     66.95 o 
   8   4   1       34.57       49.14      9.87 o 
  -9   5   1      632.64      679.40     43.09 o 
  -7   5   1     1168.87     1070.05     49.56 o 
  -5   5   1     2827.29     2971.24     78.81 o 
  -3   5   1    10081.00    11291.86    264.35 o 
  -1   5   1     2578.32     2969.62     88.16 o 
   1   5   1       89.07       81.67      4.28 o 
   3   5   1     8008.30     8316.81    315.68 o 
   5   5   1      852.01      766.76     51.98 o 
   7   5   1      428.22      423.18     29.82 o 
  -8   6   1     1059.47     1079.26     65.20 o 
  -6   6   1     2036.02     2042.01     72.77 o 
  -4   6   1     4909.81     5191.98    121.16 o 
  -2   6   1    14665.58    16339.81    451.16 o 
   0   6   1     3126.36     3427.19     94.77 o 
   2   6   1     4839.38     4907.46    178.61 o 
   4   6   1     8079.92     8180.60    304.27 o 
   6   6   1     2916.06     2837.11    162.39 o 
   8   6   1      577.87      583.83     40.29 o 
  -9   7   1      562.77      570.93     38.39 o 
  -7   7   1     1478.08     1475.44     54.79 o 
  -5   7   1     1620.34     1670.38     59.23 o 
  -3   7   1     7864.00     7757.74    181.08 o 
  -1   7   1     9363.57     9182.01    400.71 o 
   1   7   1     2010.91     2007.13     55.99 o 
   3   7   1     2766.46     2560.71     96.34 o 
   5   7   1     2366.21     2411.52    136.25 o 
   7   7   1      855.76      903.65     52.80 o 
  -8   8   1      166.53      149.39     15.35 o 
  -6   8   1        8.27        6.78      3.28 o 
  -4   8   1     1843.02     1818.33     49.26 o 
  -2   8   1     4807.57     4671.23    125.85 o 
   0   8   1       87.06       72.40      3.14 o 
   2   8   1     2020.84     2077.09     57.83 o 
   4   8   1     1373.49     1371.61     52.93 o 
   6   8   1      134.40      130.44     13.46 o 
   8   8   1       56.97       59.81     11.48 o 
  -9   9   1       72.79       79.76     13.25 o 
  -7   9   1      535.61      536.02     21.51 o 
  -5   9   1      823.31      867.94     31.30 o 
  -3   9   1      567.29      599.78     18.71 o 
  -1   9   1     6896.15     7269.62    200.31 o 
   1   9   1     3872.71     3637.14    102.51 o 
   3   9   1     2240.50     2234.55     84.15 o 
   5   9   1      590.92      585.33     25.64 o 
   7   9   1      515.95      551.96     34.71 o 
  -8  10   1     1402.77     1602.86     94.08 o 
  -6  10   1     1008.46     1161.43     41.20 o 
  -4  10   1     1630.09     1708.27     64.73 o 
  -2  10   1     8702.17     8983.90    247.95 o 
   0  10   1     3123.13     2757.63     76.36 o 
   2  10   1     3373.72     3201.87    113.01 o 
   4  10   1     1480.06     1450.75     56.18 o 
   6  10   1      388.69      408.17     26.39 o 
  -7  11   1     1287.97     1316.64     49.04 o 
  -5  11   1       92.21      119.93     12.61 o 
  -3  11   1     2234.86     2324.27     64.89 o 
  -1  11   1     4496.58     4458.80    122.69 o 
   1  11   1     1512.99     1402.21     48.67 o 
   3  11   1     4290.63     4150.74    156.11 o 
   5  11   1      465.12      431.11     18.98 o 
  -8  12   1      921.47      991.85     60.88 o 
  -6  12   1      602.72      598.98     24.39 o 
  -4  12   1     1879.56     2020.66     57.14 o 
  -2  12   1     3817.91     3974.41    125.57 o 
   0  12   1     1890.13     2108.71     83.89 o 
   2  12   1     2182.19     2201.81     84.38 o 
   4  12   1     1460.09     1454.08     56.60 o 
   6  12   1      266.36      234.29     19.39 o 
  -7  13   1      141.26      152.52     16.48 o 
  -5  13   1      376.72      397.94     17.79 o 
  -3  13   1      688.24      631.45     20.29 o 
  -1  13   1      769.30      841.80     31.90 o 
   1  13   1      247.59      208.38     12.83 o 
   3  13   1      255.15      248.59     13.49 o 
   5  13   1      378.58      395.96     17.86 o 
  -6  14   1     1167.60     1208.68     43.73 o 
  -4  14   1     4135.65     4257.75    117.46 o 
  -2  14   1     3603.76     3805.18    140.23 o 
   0  14   1     1921.97     1928.87     71.58 o 
   2  14   1     4415.03     4507.83    172.12 o 
   4  14   1     3808.07     3640.49    140.50 o 
   6  14   1     1137.09     1124.26     68.75 o 
  -7  15   1      674.35      761.79     51.85 o 
  -5  15   1     1995.45     2080.01     74.83 o 
  -3  15   1     2161.73     2192.01    112.76 o 
  -1  15   1     1793.64     1867.24     75.42 o 
   1  15   1     1144.76     1188.96     45.81 o 
   3  15   1     1805.19     1792.65     70.05 o 
   5  15   1      928.19      875.67     53.88 o 
  -6  16   1      203.72      198.91     21.85 o 
  -4  16   1      386.83      391.37     18.28 o 
  -2  16   1     1118.20     1299.54     59.30 o 
   0  16   1      554.83      591.31     25.82 o 
   2  16   1      756.48      755.61     31.50 o 
   4  16   1      651.22      680.46     37.72 o 
   6  16   1      321.82      309.36     23.15 o 
  -5  17   1       16.13       12.08      9.54 o 
  -3  17   1       42.67       58.02      6.38 o 
  -1  17   1        7.31        5.71      3.91 o 
   1  17   1      321.95      298.85     14.91 o 
   3  17   1      261.51      249.73     13.71 o 
   5  17   1      139.00      147.32     12.85 o 
  -4  18   1      893.33      932.11     59.03 o 
  -2  18   1     1101.01     1094.97     50.80 o 
   0  18   1     1796.58     1794.51     69.53 o 
   2  18   1      887.37      858.96     36.22 o 
   4  18   1      392.80      390.89     19.14 o 
  -5  19   1      518.67      444.80     38.02 o 
  -3  19   1     1184.96     1238.89     68.15 o 
  -1  19   1     1835.67     1947.73     74.79 o 
   1  19   1     2204.71     2199.70     87.93 o 
   3  19   1      868.07      880.98     37.39 o 
  -4  20   1      167.29      155.20     11.45 o 
  -2  20   1      466.51      481.76     22.62 o 
   0  20   1      504.72      513.29     26.96 o 
   2  20   1      426.50      422.33     20.51 o 
  -3  21   1       30.35       31.79      6.03 o 
  -1  21   1       78.20       75.78      7.63 o 
   1  21   1      158.06      186.92     11.63 o 
   0  22   1      458.55      519.55     23.79 o 
 -10   0   2     2008.92     2174.98    128.93 o 
  -8   0   2      815.40      933.65     35.31 o 
  -6   0   2     5915.02     5857.18    196.91 o 
  -4   0   2    19033.36    15099.79    630.15 o 
   0   0   2    75872.38    73552.79   2461.17 o 
   2   0   2    10965.85    11270.55    633.87 o 
   4   0   2     5296.55     5512.53    312.30 o 
   6   0   2     2803.01     3009.06    173.64 o 
   8   0   2      302.00      334.38     26.33 o 
  -9   1   2      808.19      840.21     23.11 o 
  -7   1   2      206.03      211.24     14.92 o 
  -5   1   2     8739.69     8099.99    240.41 o 
  -3   1   2     2795.16     3120.27    131.84 o 
  -1   1   2     4892.93     4649.84    132.83 o 
   1   1   2     7771.79     7756.77    308.36 o 
   3   1   2     1662.00     1833.20     74.37 o 
   5   1   2      565.74      590.48     26.38 o 
   7   1   2      122.14      127.20      9.76 o 
 -10   2   2        8.86       16.99      9.06 o 
  -8   2   2      212.43      240.51      8.36 o 
  -6   2   2      743.04      714.32     25.38 o 
  -4   2   2     3384.47     3536.67     93.95 o 
  -2   2   2     4936.95     5094.36    133.90 o 
   0   2   2    11601.17    11307.37    267.29 o 
   4   2   2      875.98      932.14     55.37 o 
   6   2   2        5.10        4.36      4.12 o 
   8   2   2      203.49      208.17     13.59 o 
  -9   3   2      122.33      108.58      8.56 o 
  -7   3   2       58.80       42.33      3.20 o 
  -5   3   2     2398.56     2413.59     70.84 o 
  -3   3   2     2262.18     2675.31     77.01 o 
  -1   3   2     2454.37     2165.42    103.21 o 
   1   3   2     1681.02     1687.67     57.08 o 
   5   3   2     1508.26     1470.59     85.01 o 
   7   3   2       71.16       72.39      7.85 o 
 -10   4   2      663.93      671.40     42.84 o 
  -8   4   2     1165.24     1112.44     32.86 o 
  -6   4   2     4633.45     4709.26    124.72 o 
  -4   4   2    15687.67    15558.64    364.58 o 
  -2   4   2     4986.54     4529.59    116.12 o 
   0   4   2     1734.44     1409.58     48.31 o 
   4   4   2     5341.32     5491.37    273.94 o 
   6   4   2      929.99      982.51     60.93 o 
   8   4   2      398.88      373.71     20.15 o 
  -9   5   2      867.95      821.49     34.66 o 
  -7   5   2     1323.31     1392.72     40.50 o 
  -5   5   2     8822.80     8813.09    231.40 o 
  -3   5   2     7266.71     7402.11    174.02 o 
  -1   5   2     1280.54     1155.14     30.68 o 
   1   5   2     2834.08     2603.39     87.77 o 
   5   5   2     2396.13     2421.45    131.87 o 
   7   5   2      841.05      875.09     54.21 o 
  -8   6   2      531.08      545.43     23.70 o 
  -6   6   2      450.55      427.04     12.88 o 
  -4   6   2     2792.41     2946.58     69.11 o 
  -2   6   2       38.06       39.57      2.91 o 
   0   6   2       68.00       68.29      3.03 o 
   2   6   2      860.80      900.85     25.99 o 
   4   6   2      385.79      393.16     16.63 o 
   6   6   2       20.61       20.98      7.21 o 
   8   6   2      115.92      123.57     12.51 o 
  -9   7   2      213.12      191.55     11.44 o 
  -7   7   2     1660.17     1811.68     98.01 o 
  -5   7   2      612.03      626.55     18.78 o 
  -3   7   2     3494.54     3242.17     76.43 o 
  -1   7   2     2302.81     2124.03     49.69 o 
   1   7   2     1736.50     1586.07     44.70 o 
   3   7   2     1069.87     1085.61     31.21 o 
   7   7   2      315.09      300.26     23.75 o 
  -8   8   2      795.43      842.03     32.57 o 
  -6   8   2     2210.61     2416.29     84.58 o 
  -4   8   2     3090.75     3114.30     71.87 o 
  -2   8   2     5769.25     5854.78    198.31 o 
   0   8   2     3265.39     3372.84     94.36 o 
   2   8   2     6620.66     6540.83    180.46 o 
   4   8   2     1872.66     1902.36     72.72 o 
  -9   9   2      341.99      357.67     17.13 o 
  -7   9   2     1375.80     1425.79     49.86 o 
  -5   9   2     1851.07     2101.19     71.32 o 
  -3   9   2     6494.38     6911.20    194.36 o 
  -1   9   2     6673.32     7009.88    169.29 o 
   1   9   2     7767.68     7945.41    219.51 o 
   3   9   2     2434.83     2348.79     87.60 o 
   7   9   2      330.18      335.03     27.38 o 
  -8  10   2       31.96       35.07      5.80 o 
  -6  10   2      340.45      352.64     14.82 o 
  -4  10   2     1247.94     1296.64     39.72 o 
  -2  10   2      254.33      245.04      8.50 o 
   0  10   2      631.37      665.49     18.79 o 
   2  10   2      758.43      662.92     26.85 o 
   4  10   2      383.35      349.69     15.80 o 
   6  10   2       91.62       90.85     12.89 o 
  -7  11   2      140.54      140.48      9.12 o 
  -5  11   2      196.73      206.19     15.54 o 
  -3  11   2     1700.71     1750.75     48.76 o 
  -1  11   2      894.05     1001.34     28.83 o 
   1  11   2      840.41      966.43     38.21 o 
   3  11   2      453.18      412.31     18.00 o 
   5  11   2       57.29       61.26      5.86 o 
   7  11   2       39.35       39.95     10.11 o 
  -8  12   2      552.06      571.24     23.85 o 
  -6  12   2     1950.71     2041.74     72.45 o 
  -4  12   2     2750.92     3015.77     84.39 o 
  -2  12   2     4620.07     4740.30    132.79 o 
   0  12   2     2285.95     2355.85     90.54 o 
   2  12   2     4154.80     4116.12    154.78 o 
   4  12   2     1566.50     1406.01    144.00 o 
   6  12   2      360.95      346.37     26.90 o 
  -7  13   2     1923.63     2067.98     73.45 o 
  -5  13   2     3871.94     4129.84    117.19 o 
  -3  13   2     3039.93     3089.07     83.90 o 
  -1  13   2     2682.46     2794.70    118.91 o 
   1  13   2     4535.92     4559.53    171.30 o 
   3  13   2     1559.97     1463.59     57.49 o 
   5  13   2     2924.69     2756.09    105.92 o 
  -8  14   2       41.39       38.24      6.12 o 
  -6  14   2      508.42      552.83     37.88 o 
  -4  14   2      348.66      378.19     12.99 o 
  -2  14   2      191.98      170.11      9.98 o 
   0  14   2      289.34      262.31     13.41 o 
   2  14   2      351.60      346.09     16.53 o 
   4  14   2      171.70      180.81     10.74 o 
  -7  15   2       45.08       46.26      6.37 o 
  -5  15   2      544.76      599.03     19.37 o 
  -3  15   2       24.79       31.11      8.94 o 
  -1  15   2      426.92      440.69     30.60 o 
   1  15   2      193.63      179.23     10.93 o 
   3  15   2      146.90      137.10      9.33 o 
   5  15   2      325.41      308.20     16.00 o 
  -6  16   2      529.55      562.89     29.93 o 
  -4  16   2      868.62      887.33     37.10 o 
  -2  16   2      132.49      134.68     12.83 o 
   0  16   2      754.12      692.88     29.63 o 
   2  16   2      290.90      281.79     15.10 o 
   4  16   2      578.09      528.87     24.26 o 
  -5  17   2     1635.45     1539.09    103.15 o 
  -3  17   2     1893.35     2051.02     91.99 o 
  -1  17   2     2339.35     2277.99     87.98 o 
   1  17   2     2339.40     2173.20     84.41 o 
   3  17   2     1032.49      988.55     52.85 o 
  -6  18   2      306.97      270.19     25.12 o 
  -4  18   2      769.94      749.28     31.87 o 
  -2  18   2     2235.84     2228.27     84.89 o 
   0  18   2     1284.73     1292.60     51.93 o 
   2  18   2     1347.71     1279.90     52.22 o 
   4  18   2      384.73      388.48     19.69 o 
  -5  19   2       70.19       86.73     15.11 o 
  -3  19   2       40.26       37.14      5.62 o 
  -1  19   2      192.52      175.27     10.92 o 
   1  19   2      137.60      130.76     10.00 o 
   3  19   2        6.53        8.81      6.38 o 
  -4  20   2      549.39      565.72     42.32 o 
  -2  20   2      540.71      500.40     35.64 o 
   0  20   2      768.23      749.98     32.23 o 
   2  20   2      647.23      643.74     29.27 o 
  -3  21   2      494.23      495.75     39.71 o 
  -1  21   2     1135.44     1131.71     46.52 o 
   1  21   2      878.17      878.66     37.56 o 
  -9   1   3      861.47      887.46     24.32 o 
  -7   1   3     1126.71     1129.75     29.23 o 
  -5   1   3     2629.38     2151.95     65.96 o 
  -3   1   3     2512.90     2241.81     67.33 o 
  -1   1   3     3854.70     3415.19    167.79 o 
   1   1   3    12819.96    13029.22    373.77 o 
   3   1   3      770.12      837.95     35.22 o 
   5   1   3      803.70      793.77     34.67 o 
   7   1   3      893.22      935.04     41.73 o 
 -10   2   3      276.79      249.79     10.66 o 
  -8   2   3     2654.33     2727.35     86.57 o 
  -6   2   3     1821.03      969.93     57.65 o 
  -4   2   3     3283.10     3124.23    156.01 o 
  -2   2   3     1381.97     1360.87     36.39 o 
   0   2   3    15470.25    15521.46    367.94 o 
   2   2   3     2536.83     2652.98    106.81 o 
   4   2   3      699.78      715.48     30.95 o 
   6   2   3      837.25      857.16     37.89 o 
  -9   3   3      639.85      635.52     27.92 o 
  -7   3   3     4213.26     4172.88    171.82 o 
  -5   3   3     3632.84     3730.50    107.43 o 
  -3   3   3     6731.68     7049.61    278.37 o 
  -1   3   3     3121.76     3230.59     79.78 o 
   1   3   3     7888.19     7668.54    221.15 o 
   3   3   3      727.35      726.12     30.93 o 
   5   3   3      629.06      621.52     27.95 o 
   7   3   3      471.47      485.01     24.21 o 
 -10   4   3        3.00        1.08      4.52 o 
  -8   4   3       61.13       65.03      5.79 o 
  -6   4   3      965.10     1019.61     29.25 o 
  -4   4   3     1426.93     1543.65     62.52 o 
  -2   4   3      242.10      195.23      6.24 o 
   0   4   3     5932.71     5946.32    141.47 o 
   2   4   3     1293.40     1427.89     49.13 o 
   4   4   3      426.45      363.74     17.35 o 
   6   4   3      300.30      301.58     16.27 o 
  -9   5   3      309.00      282.64     14.70 o 
  -7   5   3     1929.58     1944.81     51.96 o 
  -5   5   3     2838.83     2884.28     67.63 o 
  -3   5   3     4296.38     4553.66    121.77 o 
  -1   5   3     3770.84     4226.81    117.17 o 
   1   5   3     1142.14     1160.71     40.16 o 
   3   5   3     3650.09     3838.94    131.62 o 
   5   5   3      300.36      292.09     15.21 o 
   7   5   3      233.24      244.52     15.15 o 
 -10   6   3      193.32      173.17     11.61 o 
  -8   6   3     1196.15     1295.06     47.92 o 
  -6   6   3     5712.16     5980.72    158.24 o 
  -4   6   3     2011.14     2037.93     49.10 o 
  -2   6   3     5563.79     5390.99    140.45 o 
   0   6   3     3768.31     3700.29     97.48 o 
   2   6   3     3794.15     3821.90    129.01 o 
   4   6   3     2030.13     2026.60    111.27 o 
   6   6   3     1027.54     1088.11     67.36 o 
  -9   7   3      215.24      204.99     12.18 o 
  -7   7   3     2137.60     2243.47     79.74 o 
  -5   7   3     2148.10     2215.65     52.08 o 
  -3   7   3     1646.71     1562.30     36.33 o 
  -1   7   3     7183.65     6911.52    160.40 o 
   1   7   3     5123.33     4814.80    161.14 o 
   3   7   3     1834.73     1755.17     60.29 o 
   5   7   3      770.38      732.70     47.13 o 
   7   7   3      537.72      598.45     29.25 o 
  -8   8   3      236.75      241.69     12.69 o 
  -6   8   3      229.54      280.15     12.93 o 
  -4   8   3      921.35      889.33     25.44 o 
  -2   8   3      112.33       94.94      4.72 o 
   0   8   3      537.25      447.94     11.48 o 
   2   8   3     1229.34     1202.75     34.45 o 
   4   8   3       44.09       43.15      3.26 o 
   6   8   3       43.75       50.02     10.27 o 
  -9   9   3      157.60      166.54     15.21 o 
  -7   9   3      757.51      775.77     29.64 o 
  -5   9   3      949.41      985.22     29.99 o 
  -3   9   3      349.78      313.43     12.15 o 
  -1   9   3     5560.05     5383.64    125.96 o 
   1   9   3      459.77      451.17     13.83 o 
   3   9   3      454.49      467.75     14.64 o 
  -8  10   3      841.10      924.75     35.94 o 
  -6  10   3     2201.27     2408.29     84.14 o 
  -4  10   3      363.78      385.59     12.88 o 
  -2  10   3     8574.98     8163.16    189.10 o 
   0  10   3     2763.20     2515.00     59.18 o 
   2  10   3     3856.53     3622.24    136.20 o 
   4  10   3      649.23      603.71     25.34 o 
   6  10   3      257.53      248.61     22.70 o 
  -9  11   3      551.92      586.45     25.08 o 
  -7  11   3     2002.84     2124.65     75.29 o 
  -5  11   3      258.20      280.72     10.34 o 
  -3  11   3     1043.85      991.78     34.66 o 
  -1  11   3     4310.60     4070.38     95.17 o 
   1  11   3     1246.32     1217.55     47.76 o 
   3  11   3     2257.90     2168.68     83.03 o 
   5  11   3      142.07      149.54     15.19 o 
  -8  12   3      755.90      750.07     30.12 o 
  -6  12   3     1139.51     1093.15     44.53 o 
  -4  12   3      776.34      756.58     23.34 o 
  -2  12   3     2086.07     2097.28     60.31 o 
   0  12   3     1426.73     1472.47     42.49 o 
   2  12   3     2144.27     2131.07     81.60 o 
   4  12   3      875.72      859.06     35.31 o 
   6  12   3      190.80      187.80     18.70 o 
  -7  13   3      149.64      153.30     13.88 o 
  -5  13   3      136.54      135.86      6.56 o 
  -3  13   3      483.16      458.48     15.11 o 
  -1  13   3      215.85      215.60     11.35 o 
   1  13   3       95.77       92.71      7.23 o 
   3  13   3      483.56      451.51     20.36 o 
   5  13   3      148.11      132.97     14.83 o 
  -8  14   3      917.71      920.18     36.16 o 
  -6  14   3     1748.06     1766.13     63.17 o 
  -4  14   3     3388.77     3282.60     92.33 o 
  -2  14   3     2610.09     2703.88    103.68 o 
   0  14   3      788.77      793.91     32.99 o 
   2  14   3     2243.57     2246.58     86.42 o 
   4  14   3     1212.27     1231.29     49.70 o 
  -7  15   3      857.27      939.66     36.18 o 
  -5  15   3     1640.43     1660.47     48.59 o 
  -3  15   3     2492.05     2400.12    133.20 o 
  -1  15   3     2552.26     2503.97    110.08 o 
   1  15   3     1136.64     1078.43     43.89 o 
   3  15   3     1025.40      997.12     41.22 o 
  -6  16   3      402.29      367.90     16.56 o 
  -4  16   3      138.66      142.89      9.54 o 
  -2  16   3     1176.54     1228.01     69.42 o 
   0  16   3      231.24      239.69     13.34 o 
   2  16   3      443.30      431.34     20.64 o 
   4  16   3      244.99      252.88     14.53 o 
  -5  17   3      142.77      132.04     10.68 o 
  -3  17   3       56.71       58.57      6.53 o 
  -1  17   3       55.58       66.80      6.96 o 
   1  17   3      111.42      101.43      8.86 o 
   3  17   3      368.32      364.58     18.82 o 
  -6  18   3      290.39      255.85     24.07 o 
  -4  18   3     1258.16     1376.73     61.63 o 
  -2  18   3      632.66      650.63     28.63 o 
   0  18   3     1970.45     1824.76     72.29 o 
   2  18   3      604.02      570.28     26.69 o 
  -5  19   3      392.71      366.68     30.41 o 
  -3  19   3     1050.65     1084.72    114.48 o 
  -1  19   3     1241.66     1285.82     52.33 o 
   1  19   3     1161.39     1079.58     45.35 o 
  -4  20   3      140.14      139.84     13.58 o 
  -2  20   3      672.81      743.16     32.21 o 
   0  20   3      356.71      361.86     18.53 o 
 -10   0   4     2437.27      999.54     62.74 o 
  -4   0   4     7583.02     8115.89    339.89 o 
  -2   0   4    16832.12    15914.45    527.07 o 
   0   0   4    21313.69    21468.43    722.45 o 
   2   0   4     1780.02     1986.28     67.82 o 
   4   0   4      584.58      546.82     34.82 o 
   6   0   4     2137.26     2232.14    131.07 o 
  -9   1   4     1032.38     1088.23     40.58 o 
  -7   1   4      396.18      334.65     31.69 o 
  -3   1   4     1449.18     1495.13     45.59 o 
  -1   1   4     4192.32     4144.62     97.99 o 
   1   1   4     3342.11     3396.19     81.31 o 
   3   1   4      134.56      135.73      8.05 o 
   5   1   4     1162.73     1199.92     51.13 o 
 -10   2   4       33.99       44.17      4.42 o 
  -8   2   4       95.86       85.34      7.33 o 
  -6   2   4      161.78       94.28      9.27 o 
  -4   2   4     1123.36     1185.59     36.93 o 
  -2   2   4      403.63      434.79     12.68 o 
   0   2   4     2191.25     2484.74     59.98 o 
   2   2   4      129.49      131.90      5.56 o 
   4   2   4      335.97      320.58     15.90 o 
   6   2   4        0.87       -1.77      4.87 o 
  -9   3   4      213.98      217.24      9.18 o 
  -7   3   4      149.22       84.11      9.31 o 
  -5   3   4     1707.88     1809.94     68.64 o 
  -3   3   4     1367.46     1292.46     34.93 o 
  -1   3   4      960.92      981.54     26.81 o 
   1   3   4      942.58      969.41     24.17 o 
   3   3   4      111.60      106.21      5.30 o 
   5   3   4      487.61      468.63     22.52 o 
 -10   4   4      688.32      691.38     28.69 o 
  -8   4   4     2010.61     2021.86     50.62 o 
  -6   4   4     1442.72     1438.24     49.43 o 
  -4   4   4     3535.33     3235.16    120.02 o 
  -2   4   4     6081.47     5806.03    150.77 o 
   0   4   4     2215.89     2182.72     52.87 o 
   2   4   4     1612.24     1581.03     46.88 o 
   4   4   4     2546.86     2538.87     75.53 o 
   6   4   4     1221.40     1302.33     56.20 o 
  -9   5   4     1575.55     1565.56     88.99 o 
  -7   5   4     2304.98     2216.36     60.28 o 
  -5   5   4     2550.00     2495.04     59.19 o 
  -3   5   4     6127.61     5546.03    146.26 o 
  -1   5   4     2964.21     2681.81     70.88 o 
   1   5   4     1009.51     1062.91     26.40 o 
   3   5   4     1234.13     1233.60     37.30 o 
   5   5   4     1303.32     1391.23     42.95 o 
 -10   6   4       94.97      110.54      9.18 o 
  -8   6   4      293.15      266.93     13.24 o 
  -6   6   4       39.48       42.58      3.69 o 
  -4   6   4      398.24      370.86     11.50 o 
  -2   6   4      463.52      481.30     13.97 o 
   0   6   4      201.02      188.00      8.81 o 
   2   6   4      502.17      500.83     18.87 o 
   4   6   4       39.60       39.13      4.27 o 
   6   6   4      139.83      167.94      9.90 o 
  -9   7   4      259.63      270.71     14.03 o 
  -7   7   4      596.15      544.34     35.59 o 
  -5   7   4      546.57      569.82     14.88 o 
  -3   7   4     1927.27     1775.36     47.87 o 
  -1   7   4      406.58      378.58     11.61 o 
   1   7   4      903.33      852.76     30.33 o 
   3   7   4      941.14      878.48     31.60 o 
   5   7   4      265.37      265.83     12.38 o 
  -8   8   4     1109.09     1205.24     44.60 o 
  -6   8   4     1196.28     1264.10     45.92 o 
  -4   8   4     2243.64     2216.71     52.48 o 
  -2   8   4     4783.33     4440.70    103.75 o 
   0   8   4     3627.66     3749.33     99.32 o 
   2   8   4      971.00     1011.47     35.85 o 
   4   8   4     1026.66     1031.25     30.55 o 
   6   8   4      441.75      450.87     33.20 o 
  -9   9   4      704.76      791.86     43.68 o 
  -7   9   4     1024.68     1089.07     40.70 o 
  -5   9   4     1047.92     1031.41     30.93 o 
  -3   9   4     3482.35     3483.95     96.73 o 
  -1   9   4     7406.49     7411.41    172.58 o 
   1   9   4     1813.97     1837.41     52.34 o 
   3   9   4      718.18      651.84     20.00 o 
   5   9   4      555.78      545.19     37.42 o 
  -8  10   4      190.23      195.10     11.08 o 
  -6  10   4      168.53      170.48      9.39 o 
  -4  10   4      729.21      701.36     21.55 o 
  -2  10   4      338.13      337.43      9.34 o 
   0  10   4      650.30      620.79     15.92 o 
   2  10   4       91.77       96.34      6.81 o 
   4  10   4      168.94      162.26      9.81 o 
  -9  11   4        2.66        5.82      4.66 o 
  -7  11   4      116.71      112.30      8.03 o 
  -5  11   4      309.51      313.66     11.31 o 
  -3  11   4      455.24      418.32     18.38 o 
  -1  11   4      475.84      489.83     12.94 o 
   1  11   4       14.69       19.23      3.90 o 
   3  11   4      425.57      377.68     17.42 o 
   5  11   4       41.90       38.06     10.63 o 
  -8  12   4      600.39      637.39     26.30 o 
  -6  12   4     1667.55     1618.18     58.32 o 
  -4  12   4     2662.55     2688.59     76.23 o 
  -2  12   4     2307.15     2368.17     71.42 o 
   0  12   4     1691.37     1766.74     50.63 o 
   2  12   4     1342.51     1303.32     51.57 o 
   4  12   4      851.83      804.12     33.71 o 
  -7  13   4     1283.84     1271.14     47.21 o 
  -5  13   4     2694.01     2685.79     76.87 o 
  -3  13   4     1619.03     1550.30     45.33 o 
  -1  13   4     2340.10     2374.82     91.33 o 
   1  13   4     1533.57     1686.04     48.75 o 
   3  13   4      812.19      824.18     34.33 o 
  -8  14   4       61.24       71.31     15.27 o 
  -6  14   4       90.08      105.61      8.06 o 
  -4  14   4      369.71      399.90     13.89 o 
  -2  14   4       53.51       66.41      6.42 o 
   0  14   4      563.07      564.57     24.83 o 
   2  14   4      282.50      258.03     13.77 o 
   4  14   4      170.57      165.36     11.08 o 
  -7  15   4       99.00       95.44      9.71 o 
  -5  15   4      199.02      203.20      8.83 o 
  -3  15   4       61.31       61.57      6.56 o 
  -1  15   4      104.91      110.16      8.34 o 
   1  15   4      106.95      101.72      8.45 o 
   3  15   4       24.96       27.53      5.70 o 
  -6  16   4      301.38      301.65     14.54 o 
  -4  16   4      699.43      689.08     30.04 o 
  -2  16   4        9.01       18.88      4.87 o 
   0  16   4      682.60      658.56     28.87 o 
   2  16   4      441.86      435.28     21.18 o 
  -5  17   4     1216.16     1295.13     52.66 o 
  -3  17   4     1753.71     1815.26     92.41 o 
  -1  17   4     1069.10     1053.65     43.56 o 
   1  17   4     1096.26     1001.08     41.90 o 
  -4  18   4      783.87      774.84     33.65 o 
  -2  18   4     1148.40     1080.32     44.81 o 
   0  18   4      488.67      467.69     23.65 o 
  -3  19   4       46.63       52.33      7.22 o 
  -1  19   4       75.22       74.96      7.99 o 
  -9   1   5      608.83      553.94     18.63 o 
  -7   1   5      242.65      235.14     10.89 o 
  -5   1   5     2047.48     1798.38     55.54 o 
  -3   1   5     3292.95     3055.34     91.63 o 
  -1   1   5      992.82     1006.00     27.92 o 
   1   1   5     2547.85     2734.26     66.13 o 
   3   1   5     1043.62     1154.84     29.30 o 
   5   1   5      382.87      397.20     14.88 o 
 -10   2   5      542.48      500.77     29.09 o 
  -8   2   5     1479.55     1335.26     38.02 o 
  -6   2   5      369.84      382.02     14.64 o 
  -4   2   5     5373.57     5062.16    150.84 o 
  -2   2   5     1826.85     1786.78     47.83 o 
   0   2   5     1179.42     1249.50     34.42 o 
   2   2   5     1449.57     1581.95     43.33 o 
   4   2   5     1080.66     1158.85     42.08 o 
  -9   3   5      821.97      813.52     36.72 o 
  -7   3   5     1212.44     1146.32     37.71 o 
  -5   3   5     3405.77     3330.50    127.32 o 
  -3   3   5     3959.71     4107.07    109.27 o 
  -1   3   5     1086.47     1109.48     30.55 o 
   1   3   5      595.26      612.65     17.98 o 
   3   3   5     1346.29     1423.16     39.40 o 
   5   3   5      200.41      200.72     11.10 o 
 -10   4   5       40.36       29.19      5.69 o 
  -8   4   5       49.34       58.37      6.42 o 
  -6   4   5      659.73      649.93     22.45 o 
  -4   4   5     1105.76     1146.28     32.02 o 
  -2   4   5      137.42      142.81     14.43 o 
   0   4   5      523.10      548.31     16.14 o 
   2   4   5       54.76       48.49      3.61 o 
   4   4   5      214.60      218.12     11.02 o 
  -9   5   5      190.38      152.41     32.48 o 
  -7   5   5     1677.43     1710.20     47.75 o 
  -5   5   5     1801.54     1710.92     68.72 o 
  -3   5   5     2131.04     2156.32     57.90 o 
  -1   5   5      189.54      208.08      7.43 o 
   1   5   5      370.76      386.84     12.24 o 
   3   5   5      860.25      843.77     31.08 o 
   5   5   5       89.28       99.02      7.76 o 
  -8   6   5      586.22      602.67     24.41 o 
  -6   6   5     3482.38     3577.06    108.30 o 
  -4   6   5     2860.68     2766.25    111.54 o 
  -2   6   5     4102.71     4083.00    107.64 o 
   0   6   5     1140.12     1221.68     33.91 o 
   2   6   5     1846.43     1837.51     50.31 o 
   4   6   5     1660.04     1541.01     55.02 o 
  -9   7   5      251.06      230.50     21.87 o 
  -7   7   5      924.73      933.48     51.76 o 
  -5   7   5     1770.14     1820.93     43.84 o 
  -3   7   5     2083.58     1869.07     50.46 o 
  -1   7   5     1567.01     1598.57     43.76 o 
   1   7   5      575.39      553.20     16.64 o 
   3   7   5     1292.77     1254.16     44.67 o 
   5   7   5      508.02      518.22     36.44 o 
  -8   8   5      149.06      138.59      9.19 o 
  -6   8   5       58.69       61.30     12.79 o 
  -4   8   5      928.91      882.09     22.00 o 
  -2   8   5      265.98      253.02      8.69 o 
   0   8   5        9.58        8.51      2.26 o 
   2   8   5      249.70      242.51      8.82 o 
   4   8   5      114.54      126.65      6.74 o 
  -9   9   5       40.66       32.85      5.90 o 
  -7   9   5      743.49      756.95     44.27 o 
  -5   9   5      798.91      785.86     24.10 o 
  -3   9   5      261.01      256.94      7.69 o 
  -1   9   5     1339.67     1318.88     36.51 o 
   1   9   5      652.56      608.86     18.18 o 
   3   9   5       79.05       82.57      7.30 o 
  -8  10   5      324.91      358.43     16.64 o 
  -6  10   5     1635.38     1668.78     59.84 o 
  -4  10   5      157.49      166.41      7.16 o 
  -2  10   5     2893.93     2804.37     66.37 o 
   0  10   5      636.62      647.48     19.16 o 
   2  10   5      961.59      875.73     27.20 o 
   4  10   5      392.41      357.17     17.71 o 
  -7  11   5     1182.80     1241.71     76.72 o 
  -5  11   5      149.12      155.37      7.18 o 
  -3  11   5     2460.09     2476.79     70.73 o 
  -1  11   5     1520.06     1571.93     37.93 o 
   1  11   5      521.00      520.89     17.17 o 
   3  11   5     1325.38     1231.59     49.37 o 
  -8  12   5      553.34      556.16     31.99 o 
  -6  12   5      708.71      699.40     45.39 o 
  -4  12   5      552.84      560.44     31.47 o 
  -2  12   5     1073.03     1103.25     32.90 o 
   0  12   5      175.76      170.97      7.59 o 
   2  12   5      764.58      760.35     24.04 o 
  -7  13   5      116.13      117.52      8.51 o 
  -5  13   5        5.00        6.13      3.04 o 
  -3  13   5       51.93       63.10      4.50 o 
  -1  13   5      489.63      488.07     21.93 o 
   1  13   5       80.72       85.97      6.85 o 
   3  13   5      251.53      250.67     14.04 o 
  -6  14   5     1692.50     1615.23     58.61 o 
  -4  14   5     2048.95     2068.94     60.04 o 
  -2  14   5      874.94      860.19     42.07 o 
   0  14   5      648.61      635.57     27.80 o 
   2  14   5     1085.31     1050.18     32.13 o 
  -7  15   5      778.81      773.83     30.80 o 
  -5  15   5     1241.68     1195.59     36.21 o 
  -3  15   5     1517.88     1562.26     61.97 o 
  -1  15   5      575.04      584.77     25.99 o 
   1  15   5      526.58      490.14     49.30 o 
  -6  16   5      373.59      387.79     18.31 o 
  -4  16   5      151.73      169.45     11.23 o 
  -2  16   5      792.67      861.92     36.21 o 
   0  16   5      222.00      222.46     13.32 o 
  -5  17   5      100.52       92.49      8.72 o 
  -3  17   5        9.31        8.68      6.24 o 
  -1  17   5        5.91       13.13      5.43 o 
  -4  18   5      821.70      895.48     65.07 o 
  -2  18   5      318.06      312.59     16.62 o 
 -10   0   6     1080.70     1102.54     54.56 o 
  -8   0   6     1564.27     1441.80     66.77 o 
  -6   0   6     2009.85     1976.57     86.97 o 
  -4   0   6     5145.94     5372.50    226.70 o 
  -2   0   6     1839.05     1983.20     85.80 o 
   0   0   6     6007.39     6265.40    263.89 o 
   2   0   6     1562.90     1611.83     71.65 o 
   4   0   6       58.99       61.55      8.22 o 
  -9   1   6      335.55      311.40     14.19 o 
  -7   1   6      678.25      626.36     22.46 o 
  -5   1   6      985.81     1074.55     34.53 o 
  -3   1   6     1077.19     1082.78     34.20 o 
  -1   1   6      235.13      259.41     10.21 o 
   1   1   6     2462.78     2534.22     77.41 o 
   3   1   6       13.95       15.21      3.76 o 
 -10   2   6       65.93       82.85      7.64 o 
  -8   2   6       26.40       19.67      4.08 o 
  -6   2   6      121.53      149.27      7.86 o 
  -4   2   6      114.50      126.48      6.62 o 
  -2   2   6      105.68      108.99      5.71 o 
   0   2   6     1174.08     1230.66     38.84 o 
   2   2   6       64.11       62.22      5.11 o 
   4   2   6       32.26       36.95      9.61 o 
  -9   3   6       76.35       71.18      6.53 o 
  -7   3   6      301.56      287.47     16.88 o 
  -5   3   6     1293.88     1331.64     42.00 o 
  -3   3   6      331.69      357.80     11.46 o 
  -1   3   6      432.21      500.99     40.19 o 
   1   3   6     1120.72     1093.35     30.92 o 
   3   3   6      107.69      114.07      6.29 o 
  -8   4   6     1343.85     1338.70     44.03 o 
  -6   4   6     1603.52     1535.52     84.82 o 
  -4   4   6     1952.53     1864.87     57.36 o 
  -2   4   6      602.83      589.00     26.63 o 
   0   4   6     1028.96     1153.37     32.50 o 
   2   4   6     1226.13     1207.74     34.30 o 
   4   4   6      443.51      451.53     15.26 o 
  -9   5   6      585.24      548.85     23.32 o 
  -7   5   6     1709.57     1785.54     56.46 o 
  -5   5   6     1714.87     1586.57     67.36 o 
  -3   5   6     1660.41     1625.56     44.29 o 
  -1   5   6      219.98      226.14      8.42 o 
   1   5   6     1767.16     1809.37     49.85 o 
   3   5   6      641.17      601.51     18.90 o 
  -8   6   6       20.80       19.71      4.80 o 
  -6   6   6      145.49      142.59      6.63 o 
  -4   6   6      420.81      377.59     12.07 o 
  -2   6   6      277.52      280.81      9.71 o 
   0   6   6      469.72      483.25     15.15 o 
   2   6   6      394.05      416.62     13.80 o 
  -9   7   6      268.28      248.90     13.52 o 
  -7   7   6      326.27      318.00     14.72 o 
  -5   7   6      520.66      525.03     20.60 o 
  -3   7   6       45.02       47.68      3.60 o 
  -1   7   6      631.81      582.41     17.73 o 
   1   7   6      120.86      116.06      5.88 o 
   3   7   6      364.88      373.61     13.03 o 
  -8   8   6      497.69      552.45     23.18 o 
  -6   8   6     1464.28     1342.60    142.53 o 
  -4   8   6      934.79      912.45     26.33 o 
  -2   8   6     1490.09     1475.93     47.12 o 
   0   8   6     1682.21     1669.40     46.39 o 
   2   8   6      881.85      817.34     24.19 o 
  -7   9   6      673.76      701.37     51.80 o 
  -5   9   6     1481.56     1496.59     51.66 o 
  -3   9   6      872.36      845.47     24.29 o 
  -1   9   6     2116.45     2090.43     57.40 o 
   1   9   6      677.80      641.53     24.35 o 
   3   9   6      301.81      287.61     16.43 o 
  -8  10   6       69.52       76.51      7.32 o 
  -6  10   6      360.93      389.53     24.06 o 
  -4  10   6      742.70      706.02     22.07 o 
  -2  10   6       18.56       17.45      3.99 o 
   0  10   6      320.34      287.27     10.49 o 
   2  10   6      144.73      133.37      7.39 o 
  -7  11   6       88.00       92.00      7.47 o 
  -5  11   6      380.81      372.36     13.30 o 
  -3  11   6      288.69      260.20      9.91 o 
  -1  11   6      443.23      422.93     12.09 o 
   1  11   6        8.91        8.67      3.33 o 
  -6  12   6     1360.06     1357.14     49.91 o 
  -4  12   6      589.64      559.96     18.35 o 
  -2  12   6     1038.70     1015.06     30.86 o 
   0  12   6      783.60      826.87     28.71 o 
   2  12   6      369.41      369.82     13.94 o 
  -7  13   6      660.89      692.61     28.25 o 
  -5  13   6     1639.43     1731.66     69.43 o 
  -3  13   6      431.57      449.78     15.43 o 
  -1  13   6     1325.15     1395.02     55.88 o 
   1  13   6      669.01      685.25     22.46 o 
  -6  14   6       99.58      116.49      8.85 o 
  -4  14   6      136.45      140.37      7.37 o 
  -2  14   6      140.83      142.67      9.96 o 
   0  14   6      239.04      248.33     14.21 o 
  -5  15   6       20.19       22.22      4.15 o 
  -3  15   6       88.55       91.31      8.02 o 
  -1  15   6       22.55       23.42      5.52 o 
  -4  16   6      366.08      422.95     20.60 o 
  -2  16   6       17.45       15.48      5.18 o 
  -9   1   7      385.25      370.79     16.30 o 
  -7   1   7      189.36      178.48      9.28 o 
  -5   1   7      358.38      336.89     13.18 o 
  -3   1   7      960.59      934.29     30.36 o 
  -1   1   7      854.17      902.20     29.67 o 
   1   1   7      873.00      879.22     29.48 o 
  -8   2   7     1179.51     1221.78     67.62 o 
  -6   2   7      293.67      256.47     11.65 o 
  -4   2   7      531.10      520.37     18.42 o 
  -2   2   7     1857.15     1939.98     59.95 o 
   0   2   7      587.88      611.55     21.37 o 
   2   2   7      321.42      344.90     14.25 o 
  -9   3   7      565.96      596.65     26.60 o 
  -7   3   7     1313.11     1234.84     58.64 o 
  -5   3   7      564.20      558.52     19.72 o 
  -3   3   7      501.91      545.07     19.07 o 
  -1   3   7     1192.76     1219.21     38.99 o 
   1   3   7       82.85       87.71      6.22 o 
  -8   4   7       26.00       29.18      4.82 o 
  -6   4   7      467.81      433.33     21.63 o 
  -4   4   7       87.27       90.67      5.84 o 
  -2   4   7      165.22      159.31      7.89 o 
   0   4   7      210.23      203.20      9.56 o 
   2   4   7       58.29       56.10      5.29 o 
  -9   5   7      149.29      142.64     13.38 o 
  -7   5   7      975.66     1016.82     34.05 o 
  -5   5   7      381.52      357.45     13.84 o 
  -3   5   7      662.59      664.52     22.58 o 
  -1   5   7      217.64      206.10      9.35 o 
   1   5   7       92.06       96.23      7.09 o 
  -8   6   7      705.13      722.64     36.76 o 
  -6   6   7     1507.96     1482.02     47.14 o 
  -4   6   7      750.36      696.54     23.59 o 
  -2   6   7     1573.14     1579.68     49.50 o 
   0   6   7     1041.32     1019.50     44.71 o 
   2   6   7      217.52      213.52     10.25 o 
  -7   7   7      607.36      598.60     30.77 o 
  -5   7   7      581.73      569.15     20.07 o 
  -3   7   7      491.48      500.94     17.84 o 
  -1   7   7     1418.55     1414.59     39.96 o 
   1   7   7      245.89      247.43      9.76 o 
  -8   8   7       61.54       60.98      8.38 o 
  -6   8   7       82.15       84.46      8.58 o 
  -4   8   7        2.91        5.98      2.79 o 
  -2   8   7      161.84      158.86      7.21 o 
   0   8   7       28.15       38.58      4.83 o 
  -7   9   7      179.66      197.86     14.47 o 
  -5   9   7      330.76      328.07     12.02 o 
  -3   9   7      131.69      123.28      6.23 o 
  -1   9   7      300.31      302.88     11.15 o 
   1   9   7       87.89       81.72      5.57 o 
  -6  10   7      519.00      579.25     31.48 o 
  -4  10   7      160.00      155.50      7.38 o 
  -2  10   7      856.43      951.18     27.81 o 
   0  10   7      588.52      571.42     18.29 o 
  -7  11   7      600.80      626.10     44.18 o 
  -5  11   7       26.92       22.65      3.82 o 
  -3  11   7      880.51      915.10     28.31 o 
  -1  11   7      830.73      857.28     22.52 o 
  -6  12   7      350.30      339.27     15.92 o 
  -4  12   7      283.67      297.10     11.45 o 
  -2  12   7      252.09      262.68     10.56 o 
   0  12   7      253.80      251.71     10.82 o 
  -5  13   7       87.54       97.02      9.03 o 
  -3  13   7      113.86      110.25      6.76 o 
  -1  13   7       76.60       78.29      7.85 o 
  -4  14   7      790.95      796.75     25.72 o 
  -2  14   7      393.88      418.03     22.63 o 
  -8   0   8      849.71      840.42     42.07 o 
  -6   0   8      160.63      152.33     12.05 o 
  -4   0   8     2819.73     2898.85    125.51 o 
  -2   0   8      593.58      636.91     31.74 o 
   0   0   8      767.43      811.74     39.47 o 
  -7   1   8      131.19      110.08      7.72 o 
  -5   1   8      368.88      382.70     15.07 o 
  -3   1   8      797.30      847.26     28.51 o 
  -1   1   8      143.13      167.98      8.69 o 
  -8   2   8       41.21       54.29     11.04 o 
  -6   2   8       97.95      100.47      6.94 o 
  -4   2   8       27.33       24.35      4.14 o 
  -2   2   8       15.97       16.14      3.64 o 
   0   2   8      236.67      212.26     10.46 o 
  -7   3   8      199.56      202.53     10.34 o 
  -5   3   8      456.43      472.81     17.73 o 
  -3   3   8      306.24      317.68     13.00 o 
  -1   3   8      131.52      135.65      9.93 o 
  -8   4   8      603.83      588.47     22.22 o 
  -6   4   8      234.38      227.80     10.82 o 
  -4   4   8     1127.80     1167.76     38.03 o 
  -2   4   8      539.75      563.57     20.33 o 
   0   4   8      114.16      118.90      7.42 o 
  -7   5   8      642.53      645.65     23.44 o 
  -5   5   8      455.64      434.21     16.71 o 
  -3   5   8      871.66      871.08     29.35 o 
  -1   5   8       68.72       69.76      5.75 o 
  -6   6   8       19.42       24.99      4.77 o 
  -4   6   8      373.45      374.03     14.87 o 
  -2   6   8       92.14       95.26      6.49 o 
   0   6   8       49.60       55.92      5.31 o 
  -7   7   8      104.74      104.59     10.51 o 
  -5   7   8      383.05      403.09     15.73 o 
  -3   7   8       15.94       16.01      3.94 o 
  -1   7   8       80.72       80.48      6.16 o 
  -6   8   8      606.60      584.71     30.08 o 
  -4   8   8      507.58      529.07     19.43 o 
  -2   8   8      595.47      589.67     21.18 o 
  -5   9   8      589.22      545.03     28.14 o 
  -3   9   8      749.59      774.82     26.65 o 
  -1   9   8      485.30      457.14     17.52 o 
  -4  10   8      150.85      156.10     12.57 o 
  -2  10   8       74.21       71.34      5.94 o 
  -5   1   9      184.11      204.69     10.69 o 
  -3   1   9      351.50      361.24     14.96 o 
  -6   2   9      257.67      265.91     12.66 o 
  -4   2   9      383.27      421.84     16.71 o 
  -5   3   9      231.94      220.95     11.02 o 
  -3   3   9      195.99      214.14     10.83 o 
  -4   4   9        8.31        7.91      4.10 o 
                                                 
